# Supplementary material for: Endothelial PROX1 induces blood-brain barrier disruption in the central nervous system
Source: JCI Insight. 2026 Jan 9;11(1):e187716. doi: 10.1172/jci.insight.187716 (PMC12890493; doi:10.1172/jci.insight.187716)
Supplement: Supporting data values [file jciinsight-11-187716-s231.xlsx]

## Sheet: Fig 2A
	Figure 2A
		Control	Metastasis
	PROX1	0.00858656	0.0588337
	LYVE1	0	0.118722
	FLT4	0.06787	0.534763
	PLVAP	0.00144514	2.05796

## Sheet: Fig 2B
	Figure 2B
		CTRL	AVM
	PROX1	0.0174103	0.048801
	LYVE1	0.0170283	0.0201789
	FLT4	0.0959753	0.0758889
	PLVAP	0.00986732	0.16695

## Sheet: Fig 6C
	Figure 6C
	PLVAP			ITGa9			VEGFR3
	Control	Prox1iEC-OE		Control	Prox1iEC-OE		Control	Prox1iEC-OE
	13.4	25.4		3.22	38.2		22.6	31.1
	7.71	28.8		7.19	61.6		16.7	29.3
	7.72	17		5.22	30.9		21.1	22.2
	7.68	20.7		9.02	31.7		22.4	24.3
	11.5	36.3		9.21	33.7		15.5	17.5
	13.7	17.3			35.1		28.7	53.4
	26.5	17.6			27.9		16.8	24.4
	13.6	31.4			25.6		19.2	18
		40.3			19.3		23.7	33.6
		32.8					2.74	29.5
		27.7					12.6	32.6
		33.1					9.02	39.4
							4.2	21.7
							7.48	38
							3.38	35.4
							3.15	33.2
							4.32	30.5
								32.9

## Sheet: Fig 6D
	Figure 6D
	Prox1			Plvap			Cadh5
	Control	Prox1iEC-OE		Control	Prox1iEC-OE		Control	Prox1iEC-OE
	0.0678653	0.628669		0.17441	0.365782		0.17441	0.365782
	0.0109475	0.67129		0.0720641	0.288528		0.0720641	0.288528
	0.0866	0.8312		0.181511	0.449		0.181511	0.449
				0.153			0.153
	Cd34			Itga5			Gata2
	Control	Prox1iEC-OE		Control	Prox1iEC-OE		Control	Prox1iEC-OE
	10.55	1.6217		0.295422	0.16444		0.160338	0.0179605
	5.6508	1.15765		0.19438	0.0674967		0.113442	0.0190407
	3.79737	2.0031		0.249428	0.0681571		0.0971	0.06061
	4.2085	2.16628					0.09777	0.07486

## Sheet: Fig 7B
	Figure 7B
	CLDN5
	Control	Prox1iEC-OE
	32.7	13.5
	48.6	15.2
	31.4	24.8
	36.3	22.6
	44.9	26.2
	49.8	20.5
	40.6	22
		23.9
		27.6

## Sheet: Fig 7C
	Figure 7C
	Cldn5			Tjp1			Cd93			Fgfbp1			Mfsd2a
	Control	Prox1iEC-OE		Control	Prox1iEC-OE		Control	Prox1iEC-OE		Control	Prox1iEC-OE		Control	Prox1iEC-OE
	2.38406	0.735714		2.2424	0.9727		3.15044	1.03991		0.0257	0.0007		1.48452	0.679773
	2.51409	0.366338		2.512	0.6073		4.22927	0.8484		0.0143	0.0002		1.1449	0.342945
	2.33768	0.347					3.5	0.9		0.01576	0.0009097		1.266	0.295
										0.02669	0.00035

## Sheet: Fig 7D.
	Figure 7D
	Ctnnb1			Axin1			Axin2			Apcdd1			Sox17			Fzd4			Lef1			Abcg2
	Control	Prox1iEC-OE		Control	Prox1iEC-OE		Control	Prox1iEC-OE		Control	Prox1iEC-OE		Control	Prox1iEC-OE		Control	Prox1iEC-OE		Control	Prox1iEC-OE		Control	Prox1iEC-OE
	4.76243	0.620807		0.0708091	0.0237704		0.182395	0.0912676		4.3023	0.477		0.223	0.0231798		0.3111	0.0229		0.110467	0.090613		0.651475	0.348988
	1.85575	1.32463		0.0536655	0.0187326		0.214688	0.103446		2.0688	0.1941		0.2339	0.0288		0.1744	0.0138		0.1727	0.0935089		0.995026	0.2391
	1.07201	1.87923		0.096242	0.012547		0.319841	0.055296		4.93763	0.225		0.1281	0.0603		0.18264	0.05329		0.0963	0.058
	3.66821	1.73612		0.051885	0.008287		0.130329	0.036147		5.17053	0.60957		0.1824	0.073		0.241173	0.04373		0.094404	0.0337
	2.66717	1.50156		0.023425	0.009						0.53961								0.139	0.1358
	2.00694	0.75																	0.177	0.0706
	2.86791

## Sheet: Fig 8B
	Figure 8B
	Dextran leakage
	Control	Prox1iEC-OE
	12.34	77.15
	2.43	126.81
	7.49	71.01
	27.56	89.4
	3.67

## Sheet: Fig 9C
	Figure 9C
	Dextran leakage
	Control	Prox1iEC-OE
	6.49	17.4
	13.7	22.5
	6.68	16
	6.02	16.8
	7.58	24.9
		24.8
		22.8

## Sheet: Fig 10A
	Figure 10A
	Prox1			Plvap			Cldn5			Tjp1			Cd93			Fgfbp1			Mfsd2a			Cav1
	Control	Prox1iEC-OE		Control	Prox1iEC-OE		Control	Prox1iEC-OE		Control	Prox1iEC-OE		Control	Prox1iEC-OE		Control	Prox1iEC-OE		Control	Prox1iEC-OE		Control	Prox1iEC-OE
	0.0793546	1.29231		0.0843215	0.17353		4.69475	1.18102		2.97952	1.548		5.472	2.063		0.165228	0		5.06672	2.10602		0.963427	1.47427
	0.00519175	1.12443		0.0446585	0.225128		6.854	1.37555		2.93	1.29		5.4	1.227		0.106	0		5.68225	2.01402		0.681058	1.89811
	0.003542	1.02634		0.05	0.143		5.10287	1.31038					5.5	1.60241		0.2457	0.004			1.51201			1.37562
	0.095722	1.33221		0.0755627	0.13852		5.28629	1.36201								0.1	0.003
	0.006888	1.21985		0.0621561	0.114106		4.53495	1.1063

[truncated: 15 more sheets: Fig 10B, Fig 10E, Fig 10F, Fig 10G, Fig 12C, Fig 12D, Fig 13D, Suppl Fig. 6C, Suppl Fig. 6D, Suppl Fig. 6K, Suppl Fig. 7C, Suppl Fig. 7D, Suppl Fig 7E, Suppl Fig 7F, Suppl Fig. 8D]
